# Supplementary material for: The rate and potential relevance of new mutations in a colonizing plant lineage
Source: PLoS Genet. 2018 Feb 12;14(2):e1007155. doi: 10.1371/journal.pgen.1007155 (PMC5825158; doi:10.1371/journal.pgen.1007155)
Supplement: S1 Table — (Abbreviation H* indicates herbarium samples that cluster with the modern HPG1 clade rather than the historic HPG1 clade in Fig 3, highlighted as a star in the map from Fig 1. Abbreviations of herbarium collections or seed sources: UCONN = University of Connecticut Herbarium; CFM = Chicago Field Museum; NY = New York Botanical Garden; ABRC = Arabidopsis Biological Resources Center; OSU = Ohio State University). (XLSX) [file pgen.1007155.s003.xlsx]

## Sheet: Table S1
Table S1. Sample information.
(Abbreviation H* indicates herbarium samples that cluster with the mo dern HPG1 clade rather than the historic HPG1 clade in Fig. 3., highlighted as a star in the map from Fig. 1. Abbreviations of herbarium collections or seed sources: UCONN = University of Connecticut Herbarium; CFM = Chicago Field Museum; NY = New York Botanical Garden; ABRC = Arabidopsis Biological Resources Center; OSU = Ohio…
Accession	Latitude (ºN)	Longitude (º E)	State	Date collected	Alternative name	Collector/ Herbarium	Average coverage (x)	Number of covered positions (≥3x) (mapped against HPG1 reference)	Number of covered positions (≥3x) (mapped against Col_0 reference)	SNPs vs HPG1 reference	Belongs to HPG1	Modern/ Herbarium	Column number in the available genome matrix
JK399	38.7155	-75.6356	DE	1863	888124	NY	9	105053631	99889683	142	yes	H	101
JK366	43.1921	-77.0102	NY	1866	888144	NY	6.8	100379839	95118236	123	yes	H	94
JK395	38.9068	-77.0367	DC	1877	888134	NY	10.3	103620791	98888406	167	yes	H	100
JK888141	40.732	-74.0685	NJ	1879	888141	NY	42	107211409	102634255	161	yes	H	103
JK389	38.9068	-77.0367	DC	1888	1365363	NY	9.9	106042465	100826958	151	yes	H	98
JK362	38.9068	-77.0367	DC	1889	1365364	NY	8.8	103997716	98876320	153	yes	H	93
JK367	40.9249	-74.0755	NJ	1890	1365344	NY	16.7	107236732	102176782	181	yes	H	95
JK372	41.1222	-74.3569	NJ	1890	1365332	NY	14.8	106285178	101480369	163	yes	H	96
JK1365354	38.8782	-77.0905	VA	1891	1365354	NY	36.4	106718326	102458166	169	yes	H	88
JK376	39.97	-83.01	NY	1891	1365337	NY	12.3	105962154	100840125	145	yes	H	97
JK351	41.15	-73.7667	NY	1894	1365333	NY	16.1	106531302	101841156	153	yes	H	90
JK355	35.99	-83.94	TE	1896	1365374	NY	14.3	106391637	101455311	192	yes	H	91
JK356	n/a	n/a	GA	1897	1365375	NY	5.3	90426010	89296191	n/a	no	H	92
JK393	n/a	n/a	NC	1897	1365370	NY	30.4	102894430	101298068	n/a	no	H	99
JK346	40.6431	-111.952	UT	1903	102365	NY	29.1	107223283	102450446	222	yes	H	89
JK2525	41.2243	-73.0602	CT	1904	79391	UNCONN	12.5	105025845	n/a	138	yes	H	118
JK2529	n/a	n/a	OH	1904	176849	CFM	11.4	100620441	n/a	n/a	no	H	121
JK401	40.6431	-111.952	UT	1904	102364	NY	10.4	99572736	94661828	216	yes	H	102
JK2513	41.1021	-81.5605	OH	1911	25	OSU	18.2	106309854	n/a	176	yes	H	108
JK2509	n/a	n/a	CT	1917	11	OSU	15.1	102169546	n/a	n/a	no	H	104
JK2530	41.4829	-86.8226	IN	1922	531679	CFM	22.2	107043540	n/a	161	yes	H	122
JK2526	41.6667	-73.5085	CT	1929	79409	UNCONN	16.3	107026827	n/a	161	yes	H	119
JK2515	41.1373	-81.8638	OH	1930	30	OSU	21.3	106893416	n/a	193	yes	H	110
JK2511	41.7216	-81.2433	OH	1934	14	OSU	5.6	95822372	n/a	109	yes	H	106
JK2523	n/a	n/a	OH	1940	25707	UNC	13.1	101421749	n/a	n/a	no	H	116
JK2520	n/a	n/a	OH	1945	54051	UNC	20.3	102831697	n/a	n/a	no	H	114
JK2524	39.8568	-74.687	NJ	1952	63978	UNC	13.8	100778282	n/a	n/a	no	H	117
JK2512	39.9561	-81.9533	OH	1956	21	OSU	16.7	106801844	n/a	189	yes	H	107
JK2514	39.9561	-81.9533	OH	1969	27	OSU	28.4	107044415	n/a	219	yes	H	109
JK2517	n/a	n/a	OH	1981	34	OSU	21.7	102643436	n/a	n/a	no	H	112
JK2521	n/a	n/a	OH	1992	565960	UNC	2.9	62673938	n/a	n/a	no	H	115
JK2518	41.8676	-80.789	OH	1993	40	OSU	14.8	106578197	n/a	177	yes	H	113
JK2531	39.8568	-74.687	NJ	1952	1507461	CFM	15.1	106158181	n/a	177	yes	H*	123
JK2510	39.6889	-82.9932	OH	1930	13	OSU	21	106305970	n/a	178	yes	H*	105
JK2527	41.5091	-72.5437	CT	1975	79389	UNCONN	8.3	104089205	n/a	200	yes	H*	120
JK2516	39.5009	-82.4724	OH	1980	32	OSU	18.1	106464569	n/a	198	yes	H*	111
CSHL_15	40.8585	-73.4675	NY	1993	CSHL-15	ABRC	39.3	108189771	105955885	243	yes	M	16
CSHL_17	40.8585	-73.4675	NY	1993	CSHL-17	ABRC	41.5	108194960	105982511	240	yes	M	17
FM_10	42.4489	-76.5072	NY	1993	FM-10	ABRC	44.6	108203215	106052866	269	yes	M	20
FM_11	42.4489	-76.5072	NY	1993	FM-11	ABRC	44.4	108214008	106040276	288	yes	M	21
HS_12	42.373	-71.0627	MA	1993	HS-12	ABRC	48.8	108230030	106124249	251	yes	M	25
HS_17	42.373	-71.0627	MA	1993	HS-17	ABRC	55.3	108242062	106155362	254	yes	M	26
Kno_10	41.2816	-86.621	IN	1993	Kno-10	ABRC	39.4	108198601	105985288	226	yes	M	32
KNO_15	41.2816	-86.621	IN	1993	KNO-15	ABRC	43.6	108219683	106069077	231	yes	M	33
Gre_0	43.178	-85.2532	MI	1995	Gre-0	ABRC	44.6	108209345	106032827	207	yes	M	22
Tul_0	43.2708	-85.2563	MI	1995	CS6877	ABRC	31.2	108140393	105806418	221	yes	M	85
CS8067	41.3599	-122.755	CA	1996	Buckhorn Pass	ABRC	66.4	108260489	106243277	294	yes	M	15
Tol_2	41.6639	-83.5553	OH	1996	CS8022	ABRC	61	108241333	106194209	238	yes	M	83
Tol_3	41.6639	-83.5553	OH	1996	CS8023	ABRC	40.2	108184749	105953559	232	yes	M	84
MIA_1	41.7976	-86.6691	MI	1999	MIA-1	ABRC	73.1	108279881	106291612	234	yes	M	56
MIA_5	41.7976	-86.6691	MI	1999	MIA-5	ABRC	62.9	108263557	106250560	235	yes	M	57
MIC_20	41.8266	-86.4366	MI	1999	MIC-20	ABRC	39.9	108200416	106010135	237	yes	M	58
MIC_24	41.8266	-86.4366	MI	1999	MIC-24	ABRC	33.8	108176527	105728326	237	yes	M	59
Brn_10	41.9	-86.583	MI	2002	Brn-10	ABRC	33.3	108177381	105905097	243	yes	M	7
Brn_24	41.9	-86.583	MI	2002	Brn-24	ABRC	38.4	108208482	105951803	228	yes	M	8
Haz_10	41.879	-86.607	MI	2002	Haz-10	ABRC	33.8	108154100	105903700	230	yes	M	23
Haz_2	41.879	-86.607	MI	2002	Haz-2	ABRC	39.7	108201103	106004251	288	yes	M	24
Ker_4	42.184	-86.358	MI	2002	Ker-4	ABRC	32.1	108132127	105806486	261	yes	M	30
Ker_5	42.184	-86.358	MI	2002	Ker-5	ABRC	62.9	108259905	106246278	259	yes	M	31
L_R_10	41.847	-86.67	MI	2002	L-R-10	ABRC	22.4	108062944	105496224	186	yes	M	49
L_R_5	41.847	-86.67	MI	2002	L-R-5	ABRC	60.6	108255795	106209826	299	yes	M	50
Lak_12	41.8	-86.67	MI	2002	Lak-12	ABRC	37.8	108176901	105775999	237	yes	M	36
Lak_13	41.8	-86.67	MI	2002	Lak-13	ABRC	28.5	107955559	105553559	226	yes	M	37
Map_35	42.166	-86.412	MI	2002	Map-35	ABRC	64.7	108265863	106224216	290	yes	M	51
Map_42	42.166	-86.412	MI	2002	Map-42	ABRC	46	107303032	106093945	n/a	no	M	52
Map_8	42.166	-86.412	MI	2002	Map-8	ABRC	33.4	108155999	105921907	287	yes	M	53
Mdn_10	42.051	-86.509	MI	2002	Mdn-10	ABRC	34.9	108106772	105906924	n/a	no	M	54
Mdn_8	42.051	-86.509	MI	2002	Mdn-8	ABRC	37.4	108199679	105940666	266	yes	M	55
Paw_13	42.148	-86.431	MI	2002	Paw-13	ABRC	43	108159739	105980721	267	yes	M	70
Paw_20	42.148	-86.431	MI	2002	Paw-20	ABRC	41.3	108218762	106059867	241	yes	M	71
Riv_25	42.184	-86.382	MI	2002	Riv-25	ABRC	36.8	108186632	105779717	273	yes	M	76
Riv_26	42.184	-86.382	MI	2002	Riv-26	ABRC	35.7	108194281	105958738	260	yes	M	77
Yng_4	41.865	-86.646	MI	2002	Yng-4	ABRC	41.3	108182789	106000003	289	yes	M	86
Yng_53	41.865	-86.646	MI	2002	Yng-53	ABRC	46	108230553	106125861	191	yes	M	87
RRS_10	41.5609	-86.4251	IN	2003	RRS-10	ABRC	41.8	108208144	106033465	274	yes	M	80
DuckLkSP38	43.3431	-86.4045	MI	2004	DuckLkSP38	ABRC	37.1	108171751	105932415	253	yes	M	18
DuckLkSP40	43.3431	-86.4045	MI	2004	DuckLkSP40	ABRC	39.6	108204654	105969244	257	yes	M	19
KBS_Mac_68	42.405	-85.398	MI	2004	KBS-Mac-68	ABRC	41.3	108181390	105870424	259	yes	M	27
KBS_Mac_74	42.405	-85.398	MI	2004	KBS-Mac-74	ABRC	37.7	108160645	105801702	265	yes	M	28
MNF_Che_47	43.5251	-86.1843	MI	2004	MNF-Che-47	ABRC	27.6	108093393	105596885	281	yes	M	60
MNF_Che_49	43.5251	-86.1843	MI	2004	MNF-Che-49	ABRC	28.5	108082202	105661610	274	yes	M	61
MNF_Pin_40	43.5356	-86.1788	MI	2004	MNF-Pin-40	ABRC	47.9	108238775	106099919	287	yes	M	62
MNF_Pot_10	43.595	-86.2657	MI	2004	MNF-Pot-10	ABRC	61.4	108189553	106228588	n/a	no	M	63
MNF_Pot_15	43.595	-86.2657	MI	2004	MNF-Pot-15	ABRC	25.2	108543185	107022924	n/a	no	M	64
MSGA_10	43.2749	-86.0891	MI	2004	MSGA-10	ABRC	41.9	108191659	106019404	233	yes	M	65
MSGA_12	43.2749	-86.0891	MI	2004	MSGA-12	ABRC	42.8	108227214	106032928	240	yes	M	66
MSGA_61	43.2749	-86.0891	MI	2004	MSGA-61	ABRC	45.5	108210152	106077183	247	yes	M	67
MuskSP_68	43.2483	-86.3368	MI	2004	MuskSP-68	ABRC	25.8	108063297	105588467	215	yes	M	68
MuskSP_83	43.2483	-86.3368	MI	2004	MuskSP-83	ABRC	29.9	108099368	105721042	222	yes	M	69
Pent_46	43.7623	-86.3929	MI	2004	Pent-46	ABRC	48.3	108227763	106099890	238	yes	M	72
Pent_7	43.7623	-86.3929	MI	2004	Pent-7	ABRC	55.7	108220625	106144167	240	yes	M	73
SLSP_67	43.665	-86.496	MI	2004	SLSP-67	ABRC	53.5	108238880	106143530	245	yes	M	81
SLSP_69	43.665	-86.496	MI	2004	SLSP-69	ABRC	35.5	108160835	105899252	249	yes	M	82
KNO2_41	41.273	-86.625	IN	2005	KNO2.41	ABRC	44.7	108209694	106063235	219	yes	M	34
KNO2_54	41.273	-86.625	IN	2005	KNO2.54	ABRC	44	108212430	105903373	218	yes	M	35
LI_EF_011	40.9064	-73.1493	NY	2005	LI-EF-011	ABRC	68.6	108267109	106250331	259	yes	M	38
LI_EF_018	40.9064	-73.1493	NY	2005	LI-EF-018	ABRC	39	108244306	105898497	230	yes	M	39
LI_OF_061	40.7777	-72.9069	NY	2005	LI-OF-061	ABRC	58	104897841	105729196	n/a	no	M	40
LI_RR_096	40.9447	-72.8615	NY	2005	LI-RR-096	ABRC	63.5	108264679	106251487	261	yes	M	41
LI_RR_097	40.9447	-72.8615	NY	2005	LI-RR-097	ABRC	40.8	108211310	105992095	249	yes	M	42
LI_SET_019	40.9352	-73.114	NY	2005	LI-SET-019	ABRC	29.9	108085297	105737781	259	yes	M	43
LI_SET_036	40.9352	-73.114	NY	2005	LI-SET-036	ABRC	41.5	108216592	106006605	238	yes	M	44
LI_WP_039	40.9076	-73.2089	NY	2005	LI-WP-039	ABRC	104.8	108301282	106273259	239	yes	M	45
LI_WP_041	40.9076	-73.2089	NY	2005	LI-WP-041	ABRC	76.5	108287248	106322146	235	yes	M	46
PT1_52	41.3423	-86.7368	IN	2005	PT1.52	ABRC	50.6	108240431	106154252	219	yes	M	74
PT1_85	41.3423	-86.7368	IN	2005	PT1.85	ABRC	46.1	108220150	106097633	233	yes	M	75
RMX4_118	42.036	-86.511	MI	2005	RMX4.118	ABRC	41.8	106178554	105685651	n/a	no	M	78
11PNA1_14	42.0945	-86.3253	MI	2006	11PNA1.14	ABRC	47.5	108227783	106133372	276	yes	M	1
328PNA062	42.0945	-86.3253	MI	2006	328PNA062	ABRC	47.3	108221709	106127272	223	yes	M	2
627ME_13Y1	42.093	-86.359	MI	2006	n/a	ABRC	53.4	107908679	106148671	n/a	no	M	3
627ME_1MI1	42.093	-86.359	MI	2006	627ME-1MI1	ABRC	57.8	108252617	106173403	281	yes	M	4
627RMX_1MN4	42.0333	-86.5128	MI	2006	n/a	ABRC	43.6	106799549	105789469	n/a	no	M	5
627RMX_1MN5	42.0333	-86.5128	MI	2006	n/a	ABRC	50.6	106885430	105897441	n/a	no	M	6
BRR107	40.8313	-87.735	IL	2006	BRR107	ABRC	28.5	108896513	107320745	n/a	no	M	9
BRR12	40.8313	-87.735	IL	2006	BRR12	ABRC	43.9	108190572	106031493	232	yes	M	10
BRR23	40.8313	-87.735	IL	2006	BRR23	ABRC	30.7	108095072	105726913	236	yes	M	11
BRR4	40.8313	-87.735	IL	2006	BRR4	ABRC	44.7	108180840	106033507	219	yes	M	12
BRR57	40.8313	-87.735	IL	2006	BRR57	ABRC	28.4	108093033	105630963	225	yes	M	13
BRR60	40.8313	-87.735	IL	2006	BRR60	ABRC	42.9	108281285	106199572	229	yes	M	14
KEN	41.767	-72.677	CT	n/a	KEN	ABRC	55.2	108233232	106158223	249	yes	M	29
LP3413_31	41.6862	-86.8513	IN	n/a	LP3413.31	ABRC	55.9	108244332	106190596	227	yes	M	47
LP3413_53	41.6862	-86.8513	IN	n/a	LP3413.53	ABRC	51.2	108157453	105994665	245	yes	M	48
RMX413_85	42.036	-86.511	MI	n/a	RMX413.85	ABRC	38	106816221	105483632	n/a	no	M	79
