# Supplementary material for: The rate and potential relevance of new mutations in a colonizing plant lineage
Source: PLoS Genet. 2018 Feb 12;14(2):e1007155. doi: 10.1371/journal.pgen.1007155 (PMC5825158; doi:10.1371/journal.pgen.1007155)
Supplement: S2 Table — Information about each Mutation Accumulation (MA) line and their number of SNPs at different annotations. Also the total number of SNPs, average number of mutations and total bp covered in the genome per annotation are reported. (XLSX) [file pgen.1007155.s004.xlsx]

## Sheet: Table S2
Table S2. Sample information for Col-0 mutation accumulation lines.
Information about each Mutation Accumulation (MA) line and their number of SNPs at different annotations. Also the total number of SNPs, average number of mutations and total bp covered in the genome per annotation are reported.
MA line	Read depth	Generation	Total	SNPs	Deletions	insertions	CDS	Nonsyn	Syn	Intron	5' UTR	3' UTR	TE	Intergenic
0-4-26	57.3	3	7	6	1	0	0	0	0	0	0	0	1	5
0-8-87	48.5	3	7	5	0	2	1	1	0	1	0	0	0	3
30-109	45.3	31	31	23	7	1	3	3	0	3	0	0	2	15
30-119	44.8	31	33	26	2	5	1	1	0	1	2	0	4	18
30-29	50.6	31	39	26	10	3	2	1	1	3	0	1	5	15
30-39	48.2	31	28	18	7	3	1	1	0	1	0	1	4	11
30-49	49.7	31	30	23	3	4	4	4	0	0	0	0	6	13
30-59	40	31	46	31	8	7	5	2	3	2	0	0	6	18
30-69	50.3	31	26	21	3	2	4	3	1	1	1	1	6	8
30-79	49.6	31	31	25	3	3	6	4	2	2	0	0	8	9
30-89	39.3	31	35	27	5	3	4	3	1	1	1	0	2	19
30-99	43.8	31	37	35	1	1	6	5	1	2	0	2	8	17
Total SNPs				274			38	28	10	17	4	5	52	158
average (31st)			33.6	25.5	4.9	3.2	3.6	2.7	0.9	1.6	0.4	0.5	5.1	14.3
stdev (31st)			5.89161	4.85913	2.96086	1.81353	1.83787	1.41814	0.994429	0.966092	0.699206	0.707107	2.13177	3.9172
Total bp			115954227				30,753,966			17446837	4289789	2508199	9267413	48090487
