# Supplementary material for: The rate and potential relevance of new mutations in a colonizing plant lineage
Source: PLoS Genet. 2018 Feb 12;14(2):e1007155. doi: 10.1371/journal.pgen.1007155 (PMC5825158; doi:10.1371/journal.pgen.1007155)
Supplement: S3 Table — Mutation rates from MA lines are compared to HPG1 substitution rates from the dataset of 32_15 quality filter and complete information (see SOM) (Abbreviations: stat, descriptive statistic; bp, base pairs; lower and upper, lower and upper 95% CI; Nonsyn. and Syn., nonsynonymous and synonymous sites; UTR, untranslated region sites; HPG1 adj., substitution rate of HPG1 adjusted by a mean generation time of 1.3 years). (XLSX) [file pgen.1007155.s005.xlsx]

## Sheet: Table S1
Table S3. Mutation rate estimates for different annotations in HPG1 and mutation accumulation lines.
Mutation rates from MA lines are compared to HPG1 substitution rates from the dataset of 32_15 quality filter and complete information (see SOM) (Abbreviations: stat, descriptive statistic; bp, base pairs; lower and upper, lower and upper 95% CI; Nonsyn. and Syn., nonsynonymous and synonymous sites; UTR, untranslated region sites; HPG1 adj., substitution rate of HPG1 adjusted by a mean generation…
Dataset	stat	CDS	Syn.	Nonsyn.	Intronic	5' UTR	3' UTR	Transposon	Intergenic	Genome
MA	mean	3.776	n/a	n/a	2.958	3.008	6.431	17.752	9.592	7.094
MA	sem	1.928	n/a	n/a	1.786	5.258	9.094	7.42	2.628	1.352
MA	lower	2.581	n/a	n/a	1.851	-0.251	0.794	13.153	7.964	6.256
MA	upper	4.971	n/a	n/a	4.065	6.267	12.067	22.351	11.221	7.932
HPG1	mean	2.149	n/a	n/a	1.54	n/a	n/a	2.29	3.029	2.114
HPG1	sem	0.108	n/a	n/a	0.165	n/a	n/a	0.536	0.173	0.119
HPG1	lower	1.943	n/a	n/a	1.231	n/a	n/a	1.314	2.698	1.871
HPG1	upper	2.364	n/a	n/a	1.874	n/a	n/a	3.309	3.368	2.344
HPG1 adj.	mean	2.794	n/a	n/a	2.002	n/a	n/a	2.977	3.938	2.748
HPG1 adj.	sem	0.14	n/a	n/a	0.214	n/a	n/a	0.697	0.225	0.154
HPG1 adj.	lower	2.526	n/a	n/a	1.6	n/a	n/a	1.708	3.508	2.432
HPG1 adj.	upper	3.073	n/a	n/a	2.436	n/a	n/a	4.302	4.378	3.047
Distribution of pairwise SNP differences	min	0	0	0	0	0	0	0	0	0
	1st qu.	2	1	1	1	0	1	2	5	9
	median	5	3	3	3	1	2	4	10	18
	mean	5.6	3	3.1	3.8	1.2	1.9	4.3	11.3	21.1
	3rd qu.	8	5	4	5	2	3	6	16	31
	max.	27	17	11	15	5	7	22	43	87
Total number of SNPs		971	531	448	629	74	158	656	2498	5013
Total bp		32119233	n/a	n/a	18132262	2632130	4480510	6209512	43601507	108434034
