# Supplementary material for: The rate and potential relevance of new mutations in a colonizing plant lineage
Source: PLoS Genet. 2018 Feb 12;14(2):e1007155. doi: 10.1371/journal.pgen.1007155 (PMC5825158; doi:10.1371/journal.pgen.1007155)
Supplement: S4 Table — Mean and standard deviation (s.d.) across accessions for each phenotypic and climatic variables. Broad sense heritabilities (H2) were calculated from between line and within line (between replicate) variance in ANOVA. P-value corresponds to F test. Narrow sense heritabilities (h2) were calculated employing linear mixed models and kinship matrix from mean accession values. P-values correspond to Likelihood Ratio test. (XLSX) [file pgen.1007155.s006.xlsx]

## Sheet: Table S4
Table S4. Description of phenotypic and climatic variables for association mapping analyses.
Mean and standard deviation (s.d.) across accessions for each phenotypic and climatic variables. Broad sense heritabilities (H2) were calculated from between line and within line (between replicate) variance in ANOVA. P-value corresponds to F test. Narrow sense heritabilities (h2) were calculated employing linear mixed models and kinship matrix from mean accession values. P-values correspond to L…
Variable	Description	mean	s.d.	H2	p-value	h2	p-value
FT_V0	Time from germination until the first flower opens (days) under 0 days of vernalization	101	4.53	0.00931088	0.00727745	0.0169586	1.97245e-25
FT_V1	Time from germination until the first flower opens (days) under 14 days of vernalization	107	4.12	0.0129537	0.000687189	0.394762	1.82949e-25
FT_V2	Time from germination until the first flower opens (days) under 28 days of vernalization	102	3.22	0.0123436	0.00103671	0.429356	3.3656e-27
FT_V3	Time from germination until the first flower opens (days) under 63 days of vernalization	110	1.32	0.00988619	0.00511095	0.226094	9.51553e-25
B_V0	Time from germination until the first developed bud (days) under 0 days of vernalization	88.8	4	0.0125545	0.000898758	0.0177674	2.26477e-25
B_V1	Time from germination until the first developed bud (days) under 14 days of vernalization	93.9	3.84	0.00927516	0.00745473	0.339769	3.97517e-25
B_V2	Time from germination until the first developed bud (days) under 28 days of vernalization	89.2	2.13	0.00519767	0.0692275	0.251616	2.21955e-25
B_V3	Time from germination until the first developed bud (days) under 63 days of vernalization	101	0.45	0.00556358	0.0579178	0.177489	1.98668e-24
Fecundity	Pixel area of inflorescence (correlation with number of fruits, rho=0.84)	0.0197	0.00415	0.00109	0.356131	0.240339	1.01778e-22
seed_size	Average seed size (mm2)	0.134	0.00525	0.0164575	0.00472624	0.148506	3.57621e-24
GR_rootLength	Average root growth rate	181	14.9	0.130659	4.75746e-77	0.639744	3.13362e-29
GR_shootArea	Average of shoot area growth rate	2279	253	0.0528095	2.33328e-24	0.811664	1.77373e-31
rootLength	Average root length	467	35.8	0.0476409	2.01457e-21	0.409456	2.57047e-28
dirEquivalent	Average root direction index. Score for average pixel-by-pixel deviations from growth relative to vector of gravity	0.393	0.0277	0.0590694	2.62429e-28	0.544335	1.13682e-26
stdDevXY	Average root linearity coefficient of linear determination; R2 of linear regression line fitted to pixels of primary root skeleton	0.725	0.0429	0.0176371	4.54024e-06	0.302533	1.41321e-25
meanRootWidth	Average root width	5.27	0.177	0.0380604	5.29725e-16	0.358595	1.52302e-25
rootWidth20	Average width over first interval of the primary root length (0 to 20%) at hypocotyl/root junction	5.75	0.124	0.0175109	5.1113e-06	0.165923	3.37348e-25
rootWidth40	Average width over first interval of the primary root length (20 to 40%) at hypocotyl/root junction	5.35	0.19	0.032687	3.87157e-13	0.291069	1.76413e-25
rootWidth60	Average width over first interval of the primary root length (40 to 60%) at hypocotyl/root junction	5.2	0.212	0.0390681	1.4853e-16	0.405438	6.50689e-26
rootWidth80	Average width over first interval of the primary root length (60 to 80%) at hypocotyl/root junction	5.11	0.241	0.0452885	4.6676e-20	0.381184	5.46538e-26
rootWidth100	Average width over first interval of the primary root length (80 to 100%) at hypocotyl/root junction	4.9	0.222	0.0382741	4.05535e-16	0.351152	8.81154e-26
gravitropicDir	Average root angle between root vector and the vertical axis of the picture (assumed vector of gravity) (°)	-7.22	2.56	0.0239673	7.69416e-09	0.209856	4.68008e-27
gravitropicScore	Average score for root angle intervals	0.1	0.0457	0.0439198	2.83305e-19	0.641658	7.5554e-27
TotLen.EucLen	Average root tortuosity: Total root length divided by Euclidian length	1.1	0.0097	0.00872764	0.00682985	0.421592	2.53234e-25
GR.TL	Average relative root growth rate: Root growth rate divided by total length at the earlier time point	0.673	0.0796	0.0111578	0.00119631	0.392925	2.69204e-24
BIO1	Annual Mean Temperature (ºC x 10)	98.1	12.8	n/a	n/a	0.066349	3.21641e-40
BIO2	Mean Diurnal Range (Mean of monthly (max temp - min temp))	107	7.65	n/a	n/a	0.0731486	1.01796e-40
BIO3	Isothermality (BIO2/BIO7) (x 100)	28.9	1.8	n/a	n/a	0.361	4.91159e-39
BIO4	Temperature Seasonality (standard deviation x 100)	9169	483	n/a	n/a	0.383477	4.68142e-47
BIO5	Max Temperature of Warmest Month (ºC x 10)	283	10.1	n/a	n/a	0.152164	3.78486e-40
BIO6	Min Temperature of Coldest Month (ºC x 10)	-80.9	18	n/a	n/a	0.275385	4.79403e-42
BIO7	Temperature Annual Range (BIO5-BIO6) (ºC x 10)	364	17.5	n/a	n/a	0.238894	6.30854e-42
BIO8	Mean Temperature of Wettest Quarter (ºC x 10)	176	55.1	n/a	n/a	0.0155288	3.58069e-43
BIO9	Mean Temperature of Driest Quarter (ºC x 10)	-7.11	48.7	n/a	n/a	0.00037031	3.57946e-43
BIO10	Mean Temperature of Warmest Quarter (ºC x 10)	213	10.8	n/a	n/a	0.205464	3.32761e-40
BIO11	Mean Temperature of Coldest Quarter (ºC x 10)	-24.1	18.2	n/a	n/a	0.269745	1.71141e-41
BIO12	Annual Precipitation (mm)	990	109	n/a	n/a	0.219026	3.93922e-44
BIO13	Precipitation of Wettest Month (mm)	103	6.72	n/a	n/a	0.206434	1.52832e-40
BIO14	Precipitation of Driest Month (mm)	54.1	16.7	n/a	n/a	0.103998	1.51399e-40
BIO15	Precipitation Seasonality (Coefficient of Variation)	17.8	5.51	n/a	n/a	0.156946	8.93205e-40
BIO16	Precipitation of Wettest Quarter (mm)	291	19.7	n/a	n/a	0.269116	1.55297e-42
BIO17	Precipitation of Driest Quarter (mm)	191	44.8	n/a	n/a	0.0837963	3.67268e-42
BIO18	Precipitation of Warmest Quarter (mm)	277	25.2	n/a	n/a	0.342361	7.41594e-44
BIO19	Precipitation of Coldest Quarter (mm)	197	47	n/a	n/a	0.0219715	2.68327e-42
