# Supplementary material for: The rate and potential relevance of new mutations in a colonizing plant lineage
Source: PLoS Genet. 2018 Feb 12;14(2):e1007155. doi: 10.1371/journal.pgen.1007155 (PMC5825158; doi:10.1371/journal.pgen.1007155)
Supplement: S5 Table — SNP hits significant at the 5% level after permutation correction are shown. Additionally, if raw p-values pass a double Bonferroni threshold of 0.01% are marked with a "tick". (Abbreviations: nonsyn. and syn., nonsynonymous and synonymous changes; regular one-letter abbreviation was used for amino acid changes). (XLSX) [file pgen.1007155.s007.xlsx]

## Sheet: Table S5
Table S5. SNP hits from association analyses and several descriptors.
SNP hits significant at the 5% level after permutation correction are shown. Additionally, if raw p-values pass a double Bonferroni threshold of 0.01% are marked with a "tick". (Abbreviations: nonsyn. and syn., nonsynonymous and synonymous changes; regular one-letter abbreviation was used for amino acid changes)
Trait	Chromosome	Position	Ancestral	Derived	Effect	Effect standard error	Sample size	p - value raw	p- value false discovery rate	p- value permutation corrected	Allele frequency	Allele frequency in modern set	Oldest herbarium individual	Longitude	Latitude	Substitution type	AA change	Gene	Biochemical effect (Grantham score)	Significant permutation	Significant double Bonferroni	LD
dirEquivalent	1	958948	G	T	-0.0144	0.00416	63	0.00053	0.00518	0.018	0.1863	0.2267	1922	41.668	-85.2511	nonsyn.	A->P	AT1G03810	27	✓		53
gravitropicScore	1	9925177	C	T	0.033	0.00973	63	0.00071	0.06509	0.016	0.0777	0.0921	1952	40.8666	-82.2776	interg.				✓		1
bio18	1	10187610	T	C	6.83	1.98709	99	0.000583	0.01236	0.047	0.1961	0.24	1922	41.6689	-85.3311	interg.				✓		52
GR_rootLength	1	12638692	C	T	-12.1	3.16383	63	0.000133	0.00373	0.003	0.0874	0.1053	1952	40.8701	-81.298	interg.				✓	✓	13
GR_shootArea	1	12638692	C	T	-231	53.7745	63	1.75e-05	0.00049	0.000999	0.0874	0.1053	1952	40.8701	-81.298	interg.				✓	✓	13
GR_rootLength	1	13652509	C	A	-12.1	3.16383	63	0.000133	0.00373	0.003	0.0928	0.1067	1952	40.8618	-82.9187	interg.				✓	✓	12
GR_shootArea	1	13652509	C	A	-231	53.7745	63	1.75e-05	0.00049	0.000999	0.0928	0.1067	1952	40.8618	-82.9187	interg.				✓	✓	12
bio18	1	13904611	C	T	6.57	1.75631	90	0.000183	0.01236	0.016	0.2174	0.2368	1922	41.6689	-85.3311	interg.				✓		49
bio18	1	13994958	G	A	6.83	1.98709	99	0.000583	0.01236	0.047	0.1961	0.24	1922	41.6689	-85.3311	tranposon		AT1G36933		✓		49
bio18	1	17408807	C	T	6.83	1.98709	99	0.000583	0.01236	0.047	0.1961	0.24	1922	41.6689	-85.3311	interg.				✓		48
dirEquivalent	1	19024876	C	T	-0.0144	0.00416	63	0.00053	0.00518	0.018	0.19	0.2297	1922	41.668	-85.2511	interg.				✓		47
GR_shootArea	1	20324050	G	A	-231	53.7745	63	1.75e-05	0.00049	0.000999	0.0874	0.1053	1952	40.8618	-82.9187	interg.		AT1G54440		✓	✓	11
GR_rootLength	1	20324050	G	A	-12.1	3.16383	63	0.000133	0.00373	0.003	0.0874	0.1053	1952	40.8618	-82.9187	interg.		AT1G54440		✓	✓	11
bio18	1	23648407	A	C	6.83	1.98709	99	0.000583	0.01236	0.047	0.1961	0.24	1922	41.6689	-85.3311	nonsyn.	Y->S	AT1G63740	144	✓		46
dirEquivalent	1	26052913	A	T	-0.0144	0.00416	63	0.00053	0.00518	0.018	0.1845	0.2237	1922	41.668	-85.2511	interg.				✓		45
GR_shootArea	1	29696198	G	A	-121	33.911	63	0.000368	0.00958	0.016	0.2784	0.3289	1922	41.4663	-84.8649	interg.				✓		42
bio16	1	29696198	G	A	5.25	1.37699	94	0.000139	0.0632	0.016	0.2784	0.3289	1922	41.4663	-84.8649	interg.				✓		42
bio18	1	29696198	G	A	6.34	1.56912	94	5.36e-05	0.01236	0.004	0.2784	0.3289	1922	41.4663	-84.8649	interg.				✓		42
GR_rootLength	1	30015381	T	A	-12.1	3.16383	63	0.000133	0.00373	0.003	0.0874	0.1053	1952	40.8618	-82.9187	interg.				✓	✓	10
GR_shootArea	1	30015381	T	A	-231	53.7745	63	1.75e-05	0.00049	0.000999	0.0874	0.1053	1952	40.8618	-82.9187	interg.				✓	✓	10
GR_rootLength	1	30143319	G	A	-12.1	3.16383	63	0.000133	0.00373	0.003	0.0882	0.1053	1952	40.8618	-82.9187	interg.				✓	✓	9
GR_shootArea	1	30143319	G	A	-231	53.7745	63	1.75e-05	0.00049	0.000999	0.0882	0.1053	1952	40.8618	-82.9187	interg.				✓	✓	9
dirEquivalent	2	358395	C	T	-0.0157	0.00406	63	0.000115	0.00322	0.006	0.1942	0.2368	1922	41.6778	-85.3208	syn.	V->V	AT2G01820		✓	✓	43
dirEquivalent	2	585918	C	T	-0.0157	0.00406	63	0.000115	0.00322	0.006	0.1942	0.2368	1922	41.6778	-85.3208	syn.	G->G	AT2G02220		✓	✓	42
dirEquivalent	2	1093203	C	T	-0.0157	0.00406	63	0.000115	0.00322	0.006	0.1942	0.2368	1922	41.6778	-85.3208	interg.				✓	✓	41
dirEquivalent	2	2176891	T	C	-0.0157	0.00406	63	0.000115	0.00322	0.006	0.1942	0.2368	1922	41.6778	-85.3208	interg.				✓	✓	40
GR_rootLength	2	3174832	T	A	6.34	1.86902	63	0.000697	0.01703	0.017	0.5294	0.5658	1879	41.3297	-84.2807	interg.				✓		0
TotLen.EucLen	2	5285907	C	A	-0.00577	0.0016	63	0.000305	0.0241	0.037	0.1616	0.1944	1922	41.5414	-85.014	interg.				✓	✓	39
dirEquivalent	2	5285907	C	A	-0.0191	0.00455	63	2.64e-05	0.00322	0.000999	0.1616	0.1944	1922	41.5414	-85.014	interg.				✓	✓	39
dirEquivalent	2	6034545	C	T	-0.0157	0.00406	63	0.000115	0.00322	0.006	0.1942	0.2368	1922	41.6778	-85.3208	syn.	S->S	AT2G14247		✓	✓	38
dirEquivalent	2	7047529	G	T	-0.0157	0.00406	63	0.000115	0.00322	0.006	0.1942	0.2368	1922	41.6778	-85.3208	nonsyn.	P->A	AT2G16270	27	✓	✓	37
dirEquivalent	2	7186220	C	T	-0.0157	0.00406	63	0.000115	0.00322	0.006	0.1942	0.2368	1922	41.6778	-85.3208	intron		AT2G16580		✓	✓	36
dirEquivalent	2	10369545	T	C	-0.0157	0.00406	63	0.000115	0.00322	0.006	0.1942	0.2368	1922	41.6778	-85.3208	interg.				✓	✓	35
dirEquivalent	2	10495275	A	C	-0.0157	0.00406	63	0.000115	0.00322	0.006	0.1961	0.2368	1922	41.6778	-85.3208	intron		AT2G24680		✓	✓	34
dirEquivalent	2	11346211	C	A	-0.0144	0.00416	63	0.00053	0.00518	0.018	0.1863	0.2267	1922	41.668	-85.2511	interg.				✓		33
dirEquivalent	2	12415084	T	A	-0.0144	0.00416	63	0.00053	0.00518	0.018	0.1863	0.2267	1922	41.668	-85.2511	intron		AT2G28900		✓		32
dirEquivalent	2	12876361	A	C	-0.0147	0.00389	63	0.000156	0.00406	0.006	0.2621	0.2895	1922	41.6787	-84.57	interg.				✓		31
gravitropicScore	2	12876361	A	C	-0.021	0.00644	63	0.00108	0.06509	0.027	0.2621	0.2895	1922	41.6787	-84.57	interg.				✓		31
bio13	2	14417366	A	G	3.99	0.95857	64	3.22e-05	0.01466	0.004	0.0769	0	1890	39.4789	-77.9064	interg.				✓		1
dirEquivalent	2	15278350	A	G	-0.0144	0.00416	63	0.00053	0.00518	0.018	0.1863	0.2267	1922	41.668	-85.2511	interg.				✓		30
GR_shootArea	2	16039488	T	G	-231	53.7745	63	1.75e-05	0.00049	0.000999	0.0874	0.1053	1952	40.8618	-82.9187	3' UTR		AT2G38290		✓	✓	8
GR_rootLength	2	16039488	T	G	-12.1	3.16383	63	0.000133	0.00373	0.003	0.0874	0.1053	1952	40.8618	-82.9187	3' UTR		AT2G38290		✓	✓	8
GR_rootLength	2	16247290	G	T	-12.1	3.16383	63	0.000133	0.00373	0.003	0.0882	0.1053	1952	40.8618	-82.9187	nonsyn.	A->G	AT2G38910	60	✓	✓	7
GR_shootArea	2	16247290	G	T	-231	53.7745	63	1.75e-05	0.00049	0.000999	0.0882	0.1053	1952	40.8618	-82.9187	nonsyn.	A->G	AT2G38910	60	✓	✓	7
dirEquivalent	2	16333662	G	A	-0.0144	0.00416	63	0.00053	0.00518	0.018	0.1863	0.2267	1922	41.668	-85.2511	nonsyn.	A->G	AT2G39160	60	✓		29
dirEquivalent	3	2500258	C	A	-0.0157	0.00406	63	0.000115	0.00322	0.006	0.1942	0.2368	1922	41.6778	-85.3208	syn.	K->K	AT3G07830		✓	✓	28
dirEquivalent	3	3154804	C	T	-0.0157	0.00406	63	0.000115	0.00322	0.006	0.1942	0.2368	1922	41.6778	-85.3208	interg.				✓	✓	27
dirEquivalent	3	3629794	C	T	-0.0157	0.00406	63	0.000115	0.00322	0.006	0.1942	0.2368	1922	41.6778	-85.3208	intron		AT3G11530		✓	✓	26
dirEquivalent	3	4269626	G	T	-0.0157	0.00406	63	0.000115	0.00322	0.006	0.1942	0.2368	1922	41.6778	-85.3208	5' UTR		AT3G13229		✓	✓	25
GR_shootArea	3	8873116	C	T	-231	53.7745	63	1.75e-05	0.00049	0.000999	0.0971	0.1184	1952	40.8662	-81.9417	interg.				✓	✓	6
GR_rootLength	3	8873116	C	T	-12.1	3.16383	63	0.000133	0.00373	0.003	0.0971	0.1184	1952	40.8662	-81.9417	interg.				✓	✓	6
GR_rootLength	3	11259214	A	T	-12.1	3.16383	63	0.000133	0.00373	0.003	0.0882	0.1053	1952	40.8618	-82.9187	interg.				✓	✓	5
GR_shootArea	3	11259214	A	T	-231	53.7745	63	1.75e-05	0.00049	0.000999	0.0882	0.1053	1952	40.8618	-82.9187	interg.				✓	✓	5
bio8	3	11873293	A	G	37.8	8.73646	65	1.52e-05	0.00694	0.006	0.9394	1	1890	41.7931	-83.6832	tranposon		AT3G30219		✓		0
GR_rootLength	3	15050751	G	A	-12.1	3.16383	63	0.000133	0.00373	0.003	0.1078	0.1053	1888	40.2412	-82.4768	interg.				✓	✓	4
GR_shootArea	3	15050751	G	A	-231	53.7745	63	1.75e-05	0.00049	0.000999	0.1078	0.1053	1888	40.2412	-82.4768	interg.				✓	✓	4
dirEquivalent	3	17164638	C	A	-0.0144	0.00416	63	0.00053	0.00518	0.018	0.19	0.2267	1922	41.668	-85.2511	interg.				✓		24
bio18	4	279210	T	G	6.83	1.98709	99	0.000583	0.01236	0.047	0.1961	0.24	1922	41.6689	-85.3311	interg.				✓		22
bio11	4	1732480	T	A	-5.55	1.56426	79	0.000389	0.01951	0.045	0.0625	0.0676	2002	41.045	-87.5046	interg.				✓		2
bio4	4	1732480	T	A	224	63.9671	79	0.000467	0.01283	0.044	0.0625	0.0676	2002	41.045	-87.5046	interg.				✓		2
dirEquivalent	4	3355152	C	G	-0.0139	0.00397	63	0.000445	0.00518	0.016	0.2039	0.25	1922	41.6782	-85.3937	interg.				✓		21
bio18	4	3355152	C	G	6.85	1.94444	100	0.000425	0.01236	0.035	0.2039	0.25	1922	41.6782	-85.3937	interg.				✓		21
dirEquivalent	4	3355946	G	C	-0.0139	0.00397	63	0.000445	0.00518	0.016	0.2039	0.25	1922	41.6782	-85.3937	interg.				✓		20
bio18	4	3355946	G	C	6.85	1.94444	100	0.000425	0.01236	0.035	0.2039	0.25	1922	41.6782	-85.3937	interg.				✓		20
dirEquivalent	4	4228138	A	G	-0.0139	0.00397	63	0.000445	0.00518	0.016	0.1961	0.24	1922	41.6689	-85.3311	tranposon		AT4G07440		✓		19
bio18	4	4228138	A	G	6.83	1.98709	99	0.000583	0.01236	0.047	0.1961	0.24	1922	41.6689	-85.3311	tranposon		AT4G07440		✓		19
dirEquivalent	4	9046942	G	C	-0.0139	0.00397	63	0.000445	0.00518	0.016	0.2039	0.25	1922	41.6782	-85.3937	nonsyn.	H->Q	AT4G15960	24	✓		18
bio18	4	9046942	G	C	6.85	1.94444	100	0.000425	0.01236	0.035	0.2039	0.25	1922	41.6782	-85.3937	nonsyn.	H->Q	AT4G15960	24	✓		18
dirEquivalent	4	11948961	T	A	-0.0139	0.00397	63	0.000445	0.00518	0.016	0.198	0.25	1952	41.688	-85.3223	interg.				✓		17
dirEquivalent	4	12365323	C	T	-0.0139	0.00397	63	0.000445	0.00518	0.016	0.2039	0.25	1922	41.6782	-85.3937	interg.				✓		16
bio18	4	12365323	C	T	6.85	1.94444	100	0.000425	0.01236	0.035	0.2039	0.25	1922	41.6782	-85.3937	interg.				✓		16
dirEquivalent	4	15646341	C	A	-0.0139	0.00397	63	0.000445	0.00518	0.016	0.2059	0.25	1922	41.6782	-85.3937	syn.	E->E	AT4G32410		✓		15
bio18	4	15646341	C	A	6.72	1.93617	99	0.000514	0.01236	0.042	0.2059	0.25	1922	41.6782	-85.3937	syn.	E->E	AT4G32410		✓		15
dirEquivalent	4	15845001	A	T	-0.0139	0.00397	63	0.000445	0.00518	0.016	0.1942	0.25	1922	41.7693	-85.929	3' UTR		AT4G32840		✓		14
dirEquivalent	4	18249171	T	A	-0.0139	0.00397	63	0.000445	0.00518	0.016	0.274	0.3276	1922	41.7693	-85.929	interg.				✓		13
bio18	4	18249171	T	A	6.91	2.00475	71	0.000562	0.01236	0.047	0.274	0.3276	1922	41.7693	-85.929	interg.				✓		13
bio18	5	4245213	A	T	6.83	1.98709	99	0.000583	0.01236	0.047	0.1961	0.24	1922	41.6689	-85.3311	syn.	I->I	AT5G13260		✓		12
bio18	5	4500202	G	A	6.83	1.98709	99	0.000583	0.01236	0.047	0.1961	0.24	1922	41.6689	-85.3311	nonsyn.	A->G	AT5G13950	60	✓		11
dirEquivalent	5	4797923	A	T	-0.0144	0.00416	63	0.00053	0.00518	0.018	0.1881	0.2267	1922	41.668	-85.2511	tranposon		AT5G14830		✓		10
dirEquivalent	5	4797976	G	A	-0.0144	0.00416	63	0.00053	0.00518	0.018	0.2568	0.2931	1922	41.668	-85.2511	tranposon		AT5G14830		✓		10
dirEquivalent	5	4798526	A	G	-0.0144	0.00416	63	0.00053	0.00518	0.018	0.3393	0.3617	1922	41.668	-85.2511	interg.				✓		9
gravitropicScore	5	6508329	A	G	-0.02	0.00575	63	0.00052	0.06509	0.008	0.3495	0.4474	1922	41.9728	-85.0143	nonsyn.	C->W	AT5G19330	215	✓		0
dirEquivalent	5	11090365	T	A	-0.0144	0.00416	63	0.00053	0.00518	0.018	0.1863	0.2237	1922	41.668	-85.2511	TE		AT5G29037		✓		4
dirEquivalent	5	12312975	C	G	-0.0144	0.00416	63	0.00053	0.00518	0.018	0.1845	0.2237	1922	41.668	-85.2511	TE		AT5G32630		✓		3
dirEquivalent	5	12358159	C	T	-0.0144	0.00416	63	0.00053	0.00518	0.018	0.1863	0.2237	1922	41.668	-85.2511	tranposon		AT5G32825		✓		2
dirEquivalent	5	12409027	G	A	-0.0144	0.00416	63	0.00053	0.00518	0.018	0.1845	0.2237	1922	41.668	-85.2511	interg.				✓		1
GR_rootLength	5	16024197	A	T	-12.1	3.16383	63	0.000133	0.00373	0.003	0.098	0.1184	1952	40.8662	-81.9417	intron		AT5G40020		✓	✓	2
GR_shootArea	5	16024197	A	T	-231	53.7745	63	1.75e-05	0.00049	0.000999	0.098	0.1184	1952	40.8662	-81.9417	intron		AT5G40020		✓	✓	2
GR_shootArea	5	16109431	G	A	-231	53.7745	63	1.75e-05	0.00049	0.000999	0.8649	0.8767	1993	42.165	-84.4228	interg.				✓	✓	1
GR_rootLength	5	16109431	G	A	-12.1	3.16383	63	0.000133	0.00373	0.003	0.8649	0.8767	1993	42.165	-84.4228	interg.				✓	✓	1
dirEquivalent	5	19099082	G	C	-0.0144	0.00416	63	0.00053	0.00518	0.018	0.1863	0.2267	1922	41.668	-85.2511	interg.				✓		0
GR_rootLength	5	20388107	A	T	-10.7	3.16383	63	0.000694	0.01703	0.017	0.0989	0.12	2002	41.0371	-86.6389	interg.				✓		0
